# Supplementary material for: Genetic and Phenotypic Characteristics of Congenital Hypothyroidism in a Chinese Cohort
Source: Front Endocrinol (Lausanne). 2021 Sep 3;12:705773. doi: 10.3389/fendo.2021.705773 (PMC8446595; doi:10.3389/fendo.2021.705773)
Supplement: Supplementary file 1 [file DataSheet_1.xlsx]

## Sheet: Patients information
Patient ID	Sex	Gestational age (weeks)	Birth weight (g)	Heel blood TSH (mIU/L)	TSH at diagnosis (mIU/L)	FT4 at diagnosis (pmol/L)	Initial dose (μg)	Dose at 1y of age (μg)	Current dose (μg)	Current age (y)	Thyroid morphology	Controllable reduction of L-T4 dose	Grouping 1	Grouping 2	Genes	Exon	RefSeq transcripts	Nucleotide position	Amino acid position	Genotype	Mutation types	Inheritance	SIFT_preDeleterious	Polyphen2_HVAR_pred	MutationTaster_pred	REVEL_score	CADD_phred	ACMG Evidence	primary ACMG Level	Allele frequency in gnomAD	Allele frequency in genomAD_EAS
2	Female	39	3220	79.1	49.6	2.86	33.5	12.5	12.5	1	Normal	Yes	single gene	monoallelic	DUOXA2	exon4	NM_207581.3	c.413dupA	p.Tyr138*	Het	Frameshift	Father	-	-	-	-	-	PVS1+PM2	Likely pathogenic	0.000236499	0.00328142
13	Female	39.5	3200	128	>75	5.1	50	25	62.5	5	Hypoplasia	No	single gene	monoallelic	TSHR	exon10	NM_000369.2	c.1574T>C	p.Phe525Ser	Het	Missense	Father	Tolerated	Probably damaging	Disease_causing	0.423	24	PM1+PM2+BS2	VUS	0.000139254	0.00179523
18	Male	40.2	3530	122	34.15	2.5	50	33.5	50	3	Normal	No	single gene	monoallelic	DUOX2	exon10	NM_014080.4	c.1087A>G	p.Ser363Gly	Het	Missense	Father	Tolerated	Benign	Polymorphism	0.154	3.094	PM2+BP4	VUS	-	-
21	Female	40.4	3000	379	>75	2.6	37.5	50	50	3.5	Hypoplasia	No	single gene	monoallelic	DUOX2	exon19	NM_014080.4	c.2335G>A	p.Val779Met	Het	Missense	Father	Deleterious	Benign	Disease_causing	0.079	28.4	BS1	VUS	0.000294248	0.00398472
1	Male	41.1	4200	51	>75	0.99	50	37.5	50	9	Normal	No	single gene	biallelic	DUOXA2	exon5	NM_207581.3	c.738C>G	p.Tyr246*	Het	Nonsense	Mother	-	-	Disease_causing	-	35	PVS1+PM2+PP3	Pathogenic	0.000143084	0.00186125
															DUOXA2	exon4	NM_207581.3	c.413dupA	p.Tyr138*	Het	Frameshift	Father	-	-	-	-	23.1	PVS1+PM2	Likely pathogenic	0.000236499	0.00328142
3	Female	39	4000	70.3	>75	4.88	50	12.5	25	8	Goiter	No	single gene	biallelic	DUOX2	exon25	NM_014080.4	c.3329G>A	p.Arg1110Gln	Het	Missense	Mother	Deleterious	Possibly damaging	Disease_causing	0.91	35	PM1+PM2+PS1+PP3	Likely pathogenic	0.000194847	0.00244645
															DUOX2	exon6	NM_014080.4	c.596del	p.Ser199Trpfs*122	Het	Frameshift	Father	-	-	-	-	25.7	PVS1+PM2	Likely pathogenic	0.0000268417	0.000178763
4	Female	40.1	3600	58	12.06	6.54	40	12.5	12.5	9	Normal	Yes	single gene	biallelic	DUOX2	exon14	NM_014080.4	c.1588A>T	p.Lys530*	Hom	Nonsense	Father&Mother	-	-	Disease_causing_automatic	-	36	PVS1+PM2+PP3	Pathogenic	0.000675966	0.00918778
															DUOX2	exon27	NM_014080.4	c.3526C>T	p.Pro1176Ser	Het	Missense	Mother	Deleterious	Possibly damaging	Disease_causing	0.205	26.9	PM1+PM2+PP3	VUS	-	-
5	Male	40	3930	116	>75	1.29	50	40	40	4	Normal	No	single gene	biallelic	DUOX2	exon14	NM_014080.4	c.1588A>T	p.Lys530*	Het	Nonsense	Father	-	-	Disease_causing_automatic	-	36	PVS1+PM2+PP3	Pathogenic	0.000675966	0.00918778
															DUOX2	exon26	NM_014080.4	c.3478_3480delCTG	p.Leu1160del	Het	In-frame deletion	Mother	-	-	-	-	-	PM2+PM3	VUS	0.0000278456	0.0003806
6	Female	37	3050	38.3	>75	1.54	40	25	33.5	4	Normal	No	single gene	biallelic	DUOX2	exon25	NM_014080.4	c.3329G>A	p.Arg1110Gln	Hom	Missense	Father&Mother	Deleterious	Possibly damaging	Disease_causing	0.91	35	PM1+PM2+PS1+PP3	Likely pathogenic	0.000194847	0.00244645
7	Male	38	3100	118	10	4.46	33.5	16.5	16.5	2	Normal	Yes	single gene	biallelic	DUOX2	exon12	NM_014080.4	c.1304A>G	p.Asp435Gly	Het	Missense	Mother	Deleterious	Probably damaging	Disease_causing	0.764	28.7	PM2+PP3	VUS	0.0000318122	0.000434924
															DUOX2	exon17	NM_014080.4	c.2048G>T	p.Arg683Leu	Het	Missense	Father	Deleterious	Probably damaging	Disease_causing	0.435	34	BS1+PP3	VUS	0.000342275	0.00462107
															DUOX2	exon17	NM_014080.4	c.2033A>G	p.His678Arg	Het	Missense	Father	Tolerated	Benign	Polymorphism automatic	0.096	0.002	BA1+BP4	Benign	0.0976541	0.0502067
9	Male	40.1	4300	24.7	49.6	4.7	40	20	20	1.5	Goiter	Yes	single gene	biallelic	DUOX2	exon14	NM_014080.4	c.1588A>T	p.Lys530*	Het	Nonsense	Father	-	-	Disease_causing_automatic	.	36	PVS1+PM2+PP3	Pathogenic	0.000675966	0.00918778
															DUOX2	exon17	NM_014080.4	c.2048G>T	p.Arg683Leu	Het	Missense	Mother	Deleterious	Probably damaging	Disease_causing	0.435	34	BS1+PP3	VUS	0.000342275	0.00462107
															DUOX2	exon30	NM_014080.4	c.4027C>T	p.Leu1343Phe	Het	Missense	Mother	Tolerated	Possibly damaging	Disease_causing	0.575	29.5	PM1+PP3+BS1	VUS	0.000592662	0.00750245
10	Male	39.5	2900	12.8	>75	6.78	50	30	25	2	Normal	Yes	single gene	biallelic	DUOX2	exon14	NM_014080.4	c.1606C>T	p.Arg536*	Het	Nonsense	Mother	-	-	Disease_causing_automatic	-	37	PVS1+PM2+PP3	Pathogenic	0.0000119287	0
															DUOX2	exon14	NM_014080.4	c.1588A>T	p.Lys530*	Het	Nonsense	Father	-	-	Disease_causing_automatic	-	36	PVS1+PM2+PP3	Pathogenic	0.000675966	0.00918778
11	Female	38	3500	57	>75	0.42	35	16.5	16.5	2	Normal	Yes	single gene	biallelic	DUOX2	exon14	NM_014080.4	c.1588A>T	p.Lys530*	Het	Nonsense	Mother	-	-	Disease_causing_automatic	-	36	PVS1+PM2+PP3	Pathogenic	0.000675966	0.00918778
															DUOX2	exon17	NM_014080.4	c.2033A>G	p.His678Arg	Het	Missense	Father	Tolerated	Benign	Polymorphism automatic	0.096	0.002	BA1+BP4	Benign	0.0976541	0.0502067
12	Male	40	3410	18.4	49.6	5.28	35	12.5	12.5	1	Goiter	Yes	single gene	biallelic	DUOX2	exon25	NM_014080.4	c.3329G>A	p.Arg1110Gln	Het	Missense	Father	Deleterious	Possibly damaging	Disease_causing	0.91	35	PM1+PM2+PS1+PP3	Likely pathogenic	0.000194847	0.00244645
															DUOX2	exon9	NM_014080.4	c.959T>C	p.Leu320Pro	Het	Missense	Mother	Deleterious	Possibly damaging	Disease_causing	0.374	25.2	PM2	VUS	0.0000318253	0.000434972
15	Male	40	3640	11.9	66.73	6.07	50	16.5	10	4.5	Normal	Yes	single gene	biallelic	DUOX2	exon33	NM_014080.4	c.4405G>A	p.Glu1469Lys	Het	Missense	Mother	Deleterious	Probably damaging	Disease_causing	0.892	35	PM1+PM2+PP3	VUS	0.0000438933	0.000108767
															DUOX2	exon29	NM_014080.4	c.3721A>T	p.Ile1241Phe	Het	Missense	Father	Deleterious	Benign	Disease_causing	0.114	25.7	PM2	VUS	-	-
16	Female	40	3550	25.8	21.91	6.3	33.5	25	20	3	Hypoplasia	No	single gene	biallelic	TSHR	exon9	NM_000369.2	c.823G>A	p.Ala275Thr	Het	Missense	Father	Deleterious	Probably damaging	Disease_causing	0.72	26.1	PM1+PM2+PP3+BS2	VUS	0.0000238586	0.000326193
															TSHR	exon10	NM_000369.2	c.1349G>A	p.Arg450His	Het	Missense	Mother	Deleterious	Probably damaging	Disease_causing	0.943	32	PS3+PM1+PM2+PP3	Likely pathogenic	0.000234637	0.00255518
17	Female	42	3700	116	75	1.08	50	20	25	3.5	Normal	No	single gene	biallelic	DUOX2	exon28	NM_014080.4	c.3632G>A	p.Arg1211His	Het	Missense	Father	Deleterious	Probably damaging	Disease_causing	0.967	35	PM1+PM2+PP3	VUS	0.0000636426	0.000326193
															DUOX2	exon25	NM_014080.4	c.3329G>A	p.Arg1110Gln	Het	Missense	Mother	Deleterious	Possibly damaging	Disease_causing	0.91	35	PM1+PM2+PS1+PP3	Likely pathogenic	0.000194847	0.00244645
19	Male	37.2	2400	93.1	49.6	1.33	40	30	30	1	Normal	Yes	single gene	biallelic	DUOX2	exon22	NM_014080.4	c.2921G>A	p.Arg974His	Het	Missense	Father	Deleterious	Benign	Disease_causing	0.078	22.3	PM2	VUS	0.000104064	0.00125259
															DUOX2	exon14	NM_014080.4	c.1588A>T	p.Lys530*	Het	Nonsense	Mother	-	-	Disease_causing_automatic	-	36	PVS1+PM2+PP3	Pathogenic	0.000675966	0.00918778
22	Female	38	3500	70	70	1.23	25	25	25	9	Normal	No	single gene	biallelic	DUOX2	exon29	NM_014080.4	c.3778G>A	p.Asp1260Asn	Het	Missense	Mother	Deleterious	Probably damaging	Disease_causing	0.445	33	PM2+PP3	VUS	-	-
															DUOX2	exon4	NM_014080.4	c.227C>T	p.Pro76Leu	Het	Missense	Father	Deleterious	Possibly damaging	Disease_causing	0.623	35	PM2+PP3	VUS	0.0000242311	0.000328371
23	Male	37	2900	126	>75	3.96	37.5	16.5	12.5	6.5	Normal	Yes	single gene	biallelic	DUOX2	exon14	NM_014080.4	c.1588A>T	p.Lys530*	Het	Nonsense	Father	-	-	Disease_causing_automatic	-	36	PVS1+PM2+PP3	Pathogenic	0.000675966	0.00918778
															DUOX2	exon4	NM_014080.4	c.244C>A	p.Arg82Ser	Het	Missense	Mother	Deleterious	Probably damaging	Disease_causing	0.606	29.2	PM2+PP3	VUS	0.00000809625	0.000109782
24	Female	38	3000	136	>75	7.2	30	25	33.5	5	Normal	No	single gene	biallelic	DUOX2	exon14	NM_014080.4	c.1588A>T	p.Lys530*	Het	Nonsense	Mother	-	-	Disease_causing_automatic	-	36	PVS1+PM2+PP3	Pathogenic	0.000675966	0.00918778
															DUOX2	exon25	NM_014080.4	c.3329G>A	p.Arg1110Gln	Het	Missense	Father	Deleterious	Possibly damaging	Disease_causing	0.91	35	PM1+PM2+PS1+PP3	Likely pathogenic	0.000194847	0.00244645
25	Female	41.5	3500	133.2	>75	3.18	50	12.5	12.5	1.5	Goiter	Yes	single gene	biallelic	DUOX2	exon25	NM_014080.4	c.3329G>A	p.Arg1110Gln	Het	Missense	Father	Deleterious	Possibly damaging	Disease_causing	0.91	35	PM1+PM2+PS1+PP3	Likely pathogenic	0.000194847	0.00244645
															DUOX2	exon6	NM_014080.4	c.602dupC	p.Gln202Thrfs*99	Het	Frameshift	Mother	-	-		-	24.9	PVS1+PS4	Pathogenic	0.000838012	0
26	Female	41.3	3550	33.3	14.02	5.9	35	16.5	33.5	6	Ectopy	No	single gene	biallelic	TSHR	exon10	NM_000369.2	c.1736C>T	p.Ala579Val	Het	Missense	Father	Deleterious	Possibly damaging	Disease_causing	0.255	26.4	PM1+PM2+PP3	VUS	-	-
															TSHR	exon10	NM_000369.2	c.2066T>G	p.Val689Gly	Het	Missense	Mother	Deleterious	Possibly damaging	Disease_causing	0.972	27.8	PM2+PP3	VUS	0.0000397655	0.000543656
27	Male	40.3	3150	25.6	49.6	4.46	40	25	25	1	Normal	Yes	single gene	biallelic	DUOX2	exon25	NM_014080.4	c.3329G>A	p.Arg1110Gln	Het	Missense	Mother	Deleterious	Possibly damaging	Disease_causing	0.91	35	PM1+PM2+PS1+PP3	Likely pathogenic	0.000194847	0.00244645
															DUOX2	exon20	NM_014080.4	c.2654G>A	p.Arg885Gln	Het	Missense	Father	Deleterious	Probably damaging	Disease_causing	0.395	26.8	PM1+PM2+PP3	VUS	0.000115324	0.00108731
28	Female	40.1	3900	37.7	>75	3.89	40	25	20	3	Normal	Yes	single gene	biallelic	DUOXA2	exon5	NM_207581.3	c.738C>G	p.Tyr246*	Het	Nonsense	Mother	-	-	Disease_causing	-	35	PVS1+PM2+PP3	Pathogenic	0.000143084	0.00186125
															DUOXA2	exon4	NM_207581.3	c.413dupA	p.Tyr138*	Het	Frameshift	Father	-	-	-	-	23.1	PVS1+PM2	Likely pathogenic	0.000236499	0.00328142
29	Female	40	3800	128	>75	2.39	50	16.5	15	2	Normal	Yes	single gene	biallelic	DUOX2	exon25	NM_014080.4	c.3329G>A	p.Arg1110Gln	Het	Missense	Mother	Deleterious	Possibly damaging	Disease_causing	0.91	35	PM1+PM2+PS1+PP3	Likely pathogenic	0.000194847	0.00244645
															DUOX2	exon20	NM_014080.4	c.2654G>A	p.Arg885Gln	Het	Missense	Father	Deleterious	Probably damaging	Disease_causing	0.395	26.8	PM1+PM2+PP3	VUS	0.000115324	0.00108731
8	Female	38.3	3110	130	>75	1.75	33.5	33.5	33.5	1	Normal	No	multi-gene	oligogenic	TPO	exon9	NM_000547.5	c.1477G>A	p.Gly493Ser	Het	Missense	Mother	Deleterious	Probably damaging	Disease_causing	0.812	33	PM2+PP3	VUS	0.0000557023	0
															TPO	exon11	NM_000547.5	c.1949G>A	p.Gly650Glu	Het	Missense	Father	Deleterious	Probably damaging	Disease_causing	0.813	25.2	PM2+PP3+BS2	VUS	-	-
															SLC26A4	exon11	NM_000441.1	c.1286C>A	p.Ala429Glu	Het	Missense	Mother	Deleterious	Possibly damaging	Disease_causing	0.711	23.2	PM1+PM2+PP3	VUS	0.0000239181	0.000326335
14	Male	40.2	2750	24.7	73.99	2.7	25	40	40	1.5	Normal	No	multi-gene	oligogenic	DUOXA2	exon5	NM_207581.3	c.739G>C	p.Gly247Arg	Het	Missense	Mother	Deleterious	Probably damaging	Disease_causing	0.622	25.7	PM2+PP3	VUS	-	-
															TSHR	exon10	NM_000369.2	c.1574T>C	p.Phe525Ser	Het	Missense	Mother	Tolerated	Probably damaging	Disease_causing	0.423	24	PM1+PM2+BS2	VUS	0.000139254	0.00179523
															TPO	exon16	NM_000547.5	c.2735dupT	p.Gln913Profs	Het	Frameshift	Mother	-	-	-	-	-	PVS1+PM2	Likely pathogenic	0.000220497	0.00282454
20	Male	40	4350	46.1	53.78	1.89	50	40	50	3	Normal	No	multi-gene	oligogenic	DUOX2	exon22	NM_014080.4	c.2894C>T	p.Ser965Leu	Het	Missense	Mother	Deleterious	Benign	Disease_causing	0.188	25.5	PM2	VUS	0.0000762599	0.000489556
															DUOX2	exon20	NM_014080.4	c.2654G>A	p.Arg885Gln	Het	Missense	Father	Deleterious	Probably damaging	Disease_causing	0.395	26.8	PM1+PM2+PP3	VUS	0.000115324	0.00108731
															TSHR	exon10	NM_000369.2	c.1574T>C	p.Phe525Ser	Het	Missense	Father	Tolerated	Probably damaging	Disease_causing	0.423	24	PM1+PM2+BS2	VUS	0.000139254	0.00179523
